# Supplementary material for: Circulating insulin-like growth factors and risks of overall, aggressive and early-onset prostate cancer: a collaborative analysis of 20 prospective studies and Mendelian randomization analysis
Source: Int J Epidemiol. 2022 Jun 21;52(1):71–86. doi: 10.1093/ije/dyac124 (PMC9908067; doi:10.1093/ije/dyac124)
Supplement: dyac124_Supplementary_Data [file dyac124_supplementary_data.zip]

Archive with 3 entries (2 files):
- dyac124_Supplementary_Data/
- dyac124_Supplementary_Data/ije-2021-10-1479-File006.docx
- dyac124_Supplementary_Data/ije-2021-10-1479-File007.docx
